# Supplementary material for: stuart: an R package for the curation of SNP genotypes from experimental crosses
Source: G3 (Bethesda). 2022 Aug 24;12(11):jkac219. doi: 10.1093/g3journal/jkac219 (PMC9635635; doi:10.1093/g3journal/jkac219)
Supplement: jkac219_Supplementary_Table_1 [file jkac219_supplementary_table_1.zip]

Archive with 1 entries (1 files):
- jkac219_Supplementary_Table_1.csv
