# Supplementary material for: stuart: an R package for the curation of SNP genotypes from experimental crosses
Source: G3 (Bethesda). 2022 Aug 24;12(11):jkac219. doi: 10.1093/g3journal/jkac219 (PMC9635635; doi:10.1093/g3journal/jkac219)
Supplement: jkac219_Supplementary_Table_1 [file jkac219_supplementary_table_1.zip › jkac219_Supplementary_Table_1.csv]

Ind	Sex	Age	Pheno
201	M	7	10.5296676084955
210	M	7	10.4877403515456
308	F	7	10.9714806769608
309	M	7	10.8463976841841
310	M	7	11.0680508131391
311	F	9	10.5753482053348
